# Supplementary material for: The Prevalence, Epidemiological, and Molecular Characterization of Methicillin-Resistant Staphylococcus aureus (MRSA) in Macau (2017–2022)
Source: Microorganisms. 2024 Jan 12;12(1):148. doi: 10.3390/microorganisms12010148 (PMC10820975; doi:10.3390/microorganisms12010148)
Supplement: Supplementary file 1 [file microorganisms-12-00148-s001.zip]

Archive with 2 entries (2 files):
- Supplemental materials_2023-12-16-final.pdf
- Supplemental tables_2023-12-14-final.xlsx
